# Supplementary material for: The role of palbociclib on the alterations in CDKN2, CCNE1, E2F3, MDM2 expressions as target genes of miR-141
Source: PLoS One. 2024 Aug 8;19(8):e0306545. doi: 10.1371/journal.pone.0306545 (PMC11309483; doi:10.1371/journal.pone.0306545)
Supplement: S1 Dataset — (XLSX) [file pone.0306545.s001.xlsx]

## Sheet: MCF-7
MCF-7
		24h(cell viability%)			48h			72h
	0	100	100	100	100	100	100	100	100	100
	10	91	89	88	75.6	74	74.5	72	72	74
	20	83	82	83	61	59	62	59	57	58
	30	72	70	71	44	43	41	39	40	39
	40	53	51	50	32	34	31	30	29	29
	50	41	40	40	25	27	25	23	22	22
	60	19	21	20	17	16	17	14	14	14.5

## Sheet: MDA-MB-231
MDA-MB-231
		24h(cell viability)			48h			72h
	0	100	100	100	100	100	100	100	100	100
	5	82	80	79	67	65	64	62	63	62
	10	65	67	66	46	44	45	39	38	37
	15	51	53	54	34	36	35	30	29	30
	20	40	39	41	21	24	22	18	17	17
	25	29	27	28	14	16	15	10	12	11
	30	16	15	14	12	13	11	8	9	8
