# Supplementary material for: The role of palbociclib on the alterations in CDKN2, CCNE1, E2F3, MDM2 expressions as target genes of miR-141
Source: PLoS One. 2024 Aug 8;19(8):e0306545. doi: 10.1371/journal.pone.0306545 (PMC11309483; doi:10.1371/journal.pone.0306545)
Supplement: S2 Dataset — (XLSX) [file pone.0306545.s002.xlsx]

## Sheet: Mir-141
	Treated (MCF-7 cell line)			Treated (MDA-MB231 cell line)
control 24H	1	1	1	1	1	1
Treat 24H	1.82	1.95	1.85	2.7	2.52	2.49
control 72H	1	1	1	1	1	1
Treat 72H	1.43	1.4	1.45	1.82	1.86	1.75

## Sheet: E2F3
	Treated (MCF-7 cell line)			Treated (MDA-MB231 cell line)
control 24H	1	1	1	1	1	1
Treat 24H	0.99	0.95	0.96	0.93	0.97	0.96
control 72H	1	1	1	1	1	1
Treat 72H	0.96	0.92	0.94	0.92	0.89	0.99

## Sheet: CCNE1
	Treated (MCF-7 cell line)			Treated (MDA-MB231 cell line)
control 24H	1	1	1	1	1	1
Treat 24H	0.46	0.42	0.38	0.43	0.51	0.39
control 72H	1	1	1	1	1	1
Treat 72H	0.35	0.38	0.39	0.57	0.51	0.64

## Sheet: MDM2
	Treated (MCF-7 cell line)			Treated (MDA-MB231 cell line)
control 24H	1	1	1	1	1	1
Treat 24H	0.84	0.89	0.82	0.93	0.98	0.89
control 72H	1	1	1	1	1	1
Treat 72H	0.79	0.82	0.85	0.93	0.97	0.95

## Sheet: CDKN2A
	Treated (MCF-7 cell line)			Treated (MDA-MB231 cell line)
control 24H	1	1	1	1	1	1
Treat 24H	1.37	1.32	1.46	3.75	3.59	3.84
control 72H	1	1	1	1	1	1
Treat 72H	1.23	1.29	1.35	2.41	2.54	2.53
